# Supplementary material for: Prevalence of internalizing disorders, symptoms, and traits across age using advanced nonlinear models
Source: Psychol Med. 2021 Apr 14;53(1):78–87. doi: 10.1017/S0033291721001148 (PMC9874996; doi:10.1017/S0033291721001148)
Supplement: Supplementary file 1 [file S0033291721001148sup.zip]

Archive with 2 entries (2 files):
- S0033291721001148sup001.pdf
- S0033291721001148sup002.docx
